# Supplementary material for: Dr. LLM Will See You Now: The Ability of ChatGPT to Provide Geographically Tailored Colorectal Cancer Screening and Surveillance Recommendations
Source: J Clin Med. 2025 Jul 18;14(14):5101. doi: 10.3390/jcm14145101 (PMC12294925; doi:10.3390/jcm14145101)
Supplement: Supplementary file 1 [file jcm-14-05101-s001.zip]

Archive with 1 entries (1 files):
- jcm-3729758-supplementary.pdf
